# Supplementary material for: Is the threatened land crab Cardisoma guanhumi conquering human‐dominated systems?
Source: Ecol Evol. 2024 Apr 25;14(4):e10737. doi: 10.1002/ece3.10737 (PMC11046080; doi:10.1002/ece3.10737)
Supplement: Supplementary file 2 — File S1. [file ECE3-14-e10737-s003.R]

## Analysis TTLQV
# Primero, definimos las variables:
#      
# NC        Numero de cuadrantes en un transecto
# n         Numero del bloque
# i         indice de la Observacion  i = 1..NC
# J         variable auxiliar para correr la ventana que se suma

## Paquetes necesarios
library(dplyr)
library(readxl) #De ser necesario

## Leemos los datos
dir_lec <- "D:/PROYECTOS/a Proy Asesor?as Varias/Levi/" #directorio
arch    <- "TTLQV.csv"
arch    <- paste(dir_lec, arch, sep="")
datos   <- read.csv(arch)

## La funcion recibe un vector con las NC abundancias, y entrega un vector
# con los 10 Vars_i (sensu Leeworthy G 2007)

calculo_TTLQV <- function(vecAbu) {
     NC <- length(vecAbu)
     NC <- ifelse((NC %% 2)==0, NC, NC-1)
     vecVar <- NULL
     for (n in 1:NC/2) {
          sum1 <- 0
          for (i in 1:(NC-2*n+1)) {
               sum2 <- 0
               for (j in i:(n+i-1)) {
                    sum2 <- sum2 + vecAbu[j]
               }
               sum3 <- 0
               for (j in (n+i):(2*n+i-1)) {
                    sum3 <- sum3 + vecAbu[j]
               }
               sum1 <- sum1 + ((sum2 - sum3)^2)/(2*n)
          }
          vecVar[n] <- sum1 / (NC - 2*n + 1)
     }
     #---
     return(vecVar)
}


## Usamos la funcion "calculo_TTLQV". Prueba 1: Manglar, replica 1

prue1 <- calculo_TTLQV(subset(datos, habitat=="Mangrove" & sitio==1)[ , 4])
plot(prue1)

prue2 <- calculo_TTLQV(subset(datos, habitat=="Mangrove" & sitio==2)[ , 4])
plot(prue2)

prue3 <- calculo_TTLQV(subset(datos, habitat=="Mangrove" & sitio==3)[ , 4])
plot(prue3)

prue4 <- calculo_TTLQV(subset(datos, habitat=="Mangrove" & sitio==4)[ , 4])
plot(prue4)

#Realizado por Alvarez-Vargas, Francisco J.
