# Supplementary material for: Is the threatened land crab Cardisoma guanhumi conquering human‐dominated systems?
Source: Ecol Evol. 2024 Apr 25;14(4):e10737. doi: 10.1002/ece3.10737 (PMC11046080; doi:10.1002/ece3.10737)
Supplement: Supplementary file 3 — Table S1. [file ECE3-14-e10737-s002.xlsx]

## Sheet: Hoja1
Supplementary Table 1. Compillation of estimations of the abundance of Cardisoma guanhumi inhabiting different habitats (classified according to their land use) reported in the literature. SEM: standard error of the mean; SD: standard deviation
Abundance	SEM/SD	units	Method	Habitat/land use	Site, state, country	Code for Fig. 6	Year	Reference
1.8	N/A	burrows m-2	Burrow counting	Mangrove swamps and grasslands (rural)	Dade County, Florida, USA	1	1961	Herreid & Gifford 1963
1.43	0,65 (SD)	burrows m-2	Burrow counting	Diverse natural habitats (rural)	Bahía Cochinos, Cuba	2	2013	Giménez et al. 2015
0.4	N/A	Ind m-2	Captures	Mangrove (urban)	Barra de Galindo, Veracruz, Mexico	3	2013	Aquino 2015
0.65	N/A	burrows m-2	Burrow counting	Mangrove (rural)	Tampamachoco Lagoon, Veracruz, Mexico	4a	2011	Hernández-Maldonado 2013
0.4	N/A	Ind m-2	Captures	Mangrove (urban)	Tampamachoco Lagoon, Veracruz, Mexico	4b	2013	Aquino 2015
0.45	N/A	Ind m-2	Captures	Mangrove (rural)	Tumilco, Veracruz, Mexico	5	2013	Aquino 2015
1.03	N/A	burrows m-2	Burrow counting	Forests and cropfields (cropland)	Majahual, Veracruz, Mexico	6	2011	Hernández-Maldonado 2013
0.87	N/A	burrows m-2	Burrow counting	Residential & commercial areas (urban)	San Juan bay, Puerto Rico, USA	7a	2004	Govender et al. 2008
0.49	N/A	burrows m-2	Burrow counting	Grassland (rural)	San Juan bay, Puerto Rico	7b	2004	Govender et al. 2008
0.5	N/A	burrows m-2	Burrow counting	Industrial (urban)	San Juan bay, Puerto Rico	7c	2004	Govender et al. 2008
0.87	N/A	burrows m-2	Burrow counting	Mangrove (rural)	San Juan bay, Puerto Rico	7d	2004	Govender et al. 2008
0.43	N/A	burrows m-2	Burrow counting	Residential & commercial areas (urban)	San Juan bay, Puerto Rico	7e	2004	Govender et al. 2008
0.18	0,15 (SD)	burrows m-2	Burrow counting	Diverse natural habitats (rural)	Puerto Rico, USA	8a	2002	Govender & Rodrigez-Fourquet, 2008
0.82	N/A	burrows m-2	Burrow counting	Forest (rural)	Jobos bay, Puerto Rico, USA	8b	2004	Govender et al. 2008
0.39	N/A	burrows m-2	Burrow counting	Grassland (rural)	Jobos bay, Puerto Rico, USA	8c	2004	Govender et al. 2008
1.05	N/A	burrows m-2	Burrow counting	Industrial (urban)	Jobos bay, Puerto Rico, USA	8d	2004	Govender et al. 2008
0.91	N/A	burrows m-2	Burrow counting	Mangrove (rural)	Jobos bay, Puerto Rico, USA	8e	2004	Govender et al. 2008
3.26	0,89 (SE)	burrows m-2	Burrow counting	Diverse (rural)	West coast, Venezuela	9a	2009	Carmona-Suarez, 2011
1.1	0,30 (SE)	burrows m-2	Burrow counting	Diverse (rural)	West coast, Venezuela	9b	2010	Carmona-Suarez, 2011
0.87	N/A	burrows m-2	Burrow counting	Mangrove (rural)	Triste gulf, Venezuela	10a	1973	Taissoun, 1974
0.53	N/A	burrows m-2	Burrow counting	Mangrove (rural)	Triste gulf, Venezuela	10b	1973	Taissoun, 1974
0.63	N/A	burrows m-2	Burrow counting	Mangrove+forest (rural)	Triste gulf, Venezuela	10c	1973	Taissoun, 1974
0.89	N/A	burrows m-2	Burrow counting	Mangrove+forest (rural)	Triste gulf, Venezuela	10d	1973	Taissoun, 1974
3.08	0,90 (SD)	burrows m-2	Burrow counting	Mangrove (rural)	Miranda, Venezuela	11a	2010	Carmona-Suárez and Guerra-Castro, 2018
0.53	0,30 (SD)	burrows m-2	Burrow counting	Grassland (rural)	Miranda, Venezuela	11b	2010	Carmona-Suárez and Guerra-Castro, 2018
1.4	0,80 (SD)	burrows m-2	Burrow counting	Mangrove (rural)	Miranda, Venezuela	11c	2011	Carmona-Suárez and Guerra-Castro, 2018
0.8	0,50 (SD)	burrows m-2	Burrow counting	Grassland (rural)	Miranda, Venezuela	11d	2011	Carmona-Suárez and Guerra-Castro, 2018
1.85	0,52 (SE)	burrows m-2	Burrow counting	Diverse (rural)	Central coast, Venezuela	12a	2009	Carmona-Suarez, 2011
2.2	0,92 (SE)	burrows m-2	Burrow counting	Diverse (rural)	Central coast, Venezuela	12b	2010	Carmona-Suarez, 2011
1.79	0,47 (SE)	burrows m-2	Burrow counting	Diverse (rural)	East coast, Venezuela	13a	2009	Carmona-Suarez, 2011
1.54	0,50 (SE)	burrows m-2	Burrow counting	Diverse (rural)	East coast, Venezuela	13b	2010	Carmona-Suarez, 2011
1.5	0,10 (SE)	burrows m-2	Burrow counting	Aquaculture (cropland)	Agrotijo, Cispatá, Colombia	14	2007	Barrios 2008
1.9	0,10 (SE)	burrows m-2	Burrow counting	Mangrove (rural)	Caño Soldado, Cispatá, Colombia	15	2007	Barrios 2008
2	0,10 (SE)	burrows m-2	Burrow counting	Mangrove (rural)	Caño Tijó, Cispatá, Colombia	16	2007	Barrios 2008
0.7	0,10 (SE)	burrows m-2	Burrow counting	Populated areas (Urban)	CVS, Cispatá, Colombia	17	2007	Barrios 2008
2.3	0,10 (SE)	burrows m-2	Burrow counting	Mangrove, ferns (rural)	Helechal, Cispatá, Colombia	18	2007	Barrios 2008
0.429	0,09 (SD)	burrows m-2	Burrow counting	Bare sediment (urban)	Sapzurro, Chocó, Colombia	19a	2019	This study
0.963	0,11 (SD)	burrows m-2	Burrow counting	Pastures (cropland)	Sapzurro, Chocó, Colombia	19b	2019	This study
0.985	0,13 (SD)	burrows m-2	Burrow counting	Mangrove (rural)	Sapzurro, Chocó, Colombia	19c	2019	This study
0.34	0,30 (SD)	burrows m-2	Burrow counting	Banana plantation (cropland)	Camerun, Turbo, Antioquia, Colombia	20	2018	Zapata 2018
1.2	0,30 (SD)	burrows m-2	Burrow counting	Shrubs (rural)	Punta de Piedra, Turbo, Antioquia, Colombia	21	2018	Zapata 2018
1.66	0,30 (SD)	burrows m-2	Burrow counting	Banana plantation (cropland)	Cirilo, Turbo, Antioquia, Colombia	22	2018	Zapata 2018
1.77	0,90 (SD)	burrows m-2	Burrow counting	Pastures & shrubs (croplands)	Tie, Turbo, Antioquia, Colombia	23	2018	Zapata 2018
0.39	N/A	burrows m-2	Burrow counting	Forests (rural)	Imburana, Rio Grande do Norte, Brasil	24	2014	Mendes & Cruz, 2017
2.23	0,71 (SD)	Ind m-2	mark-recature	Mangrove (rural)	Itamaracá-Pernambuco, Brasil	25	2015	Moraes-Costa & Schwamborn 2018
0.11	N/A	Ind m-2	Burrow counting	Shrub (rural)	Southern Bahía, Brasil	26a	2017	Novais et al. 2021
0.03	N/A	Ind m-2	Burrow counting	Forest (rural)	Southern Bahía, Brasil	26b	2017	Novais et al. 2021
0.05	N/A	Ind m-2	Burrow counting	Cocoa plantation (cropland)	Southern Bahía, Brasil	26c	2017	Novais et al. 2021
0.045	N/A	Ind m-2	Burrow counting	Populated areas (urban)	Southern Bahía, Brasil	26d	2017	Novais et al. 2021
0.005	N/A	Ind m-2	Burrow counting	Coconut plantation (cropland)	Southern Bahía, Brasil	26e	2017	Novais et al. 2021
0.02	N/A	Ind m-2	Burrow counting	Grassland (rural)	Southern Bahía, Brasil	26f	2017	Novais et al. 2021
0.01	N/A	Ind m-2	Burrow counting	Pasture (cropland)	Southern Bahía, Brasil	26g	2017	Novais et al. 2021
0.263	N/A	burrows m-2	Burrow counting	Forest (urban)	Babitonga bay, Sta Catarina, Brasil	27a	2012	Olivera-Neto et al. 2014
0.177	N/A	burrows m-2	Burrow counting	Grassland (urbanl)	Babitonga bay, Sta Catarina, Brasil	27b	2012	Olivera-Neto et al. 2014
