# Supplementary material for: Is the threatened land crab Cardisoma guanhumi conquering human‐dominated systems?
Source: Ecol Evol. 2024 Apr 25;14(4):e10737. doi: 10.1002/ece3.10737 (PMC11046080; doi:10.1002/ece3.10737)
Supplement: Supplementary file 4 — Table S2. [file ECE3-14-e10737-s001.xlsx]

## Sheet: Hoja1
Supplementary Table 2. Comillation of estimations of the mean, smaller and larger body size of Cardisoma guanhumi inhabiting different habitats (classified according to their land use) reported in the literature.
Method	Mean size (mm)	Smaller size (mm)	Larger size (mm)	habitat type (land use)	Place	Code for Fig. 7	Year	Reference
burrow diameter		5	180	Mangrove swamps and grasslands (rural)	Dade county, Florida, USA	1	1961	Herreid & Gifford 1963
burrow diameter	101.3	60	140	Forest (rural)	El Maíz, Ciénaga Zapata, Cuba	2	2013	Giménez et al. 2015
burrow diameter	55.9	30	90	Mangrove (rural)	Guamutal, Ciénaga Zapata, Cuba	3	2013	Giménez et al. 2015
burrow diameter	77.4	20	160	Mangrove (rural)	La Arenera, Ciénaga Zapata, Cuba	4	2013	Giménez et al. 2015
burrow diameter	70.4	44.05	85.5	Mangrove (rural)	Tampamachoco Lagoon, Veracruz, Mexico	5	2011	Hernández-Maldonado 2013
burrow diameter	58.17	35.79	98.58	Forests and cropfields (croplands)	Majahual, Veracruz, Mexico	6	2011	Hernández-Maldonado 2013
Carapace width	75	30	130	Mangrove (urban)	Tuxpan, Veracruz, Mexico	7	2013	Aquino 2015
burrow diameter	79.5	20	240	Grasslands (rural)	Sontecomapan Lagoon, Mexico	8	2009	Salinas 2012
Carapace width	86.1	65	116	N/A (rural)	North coast of Puerto Rico	9a	1957	Feliciano 1962
Carapace width		30	110	protected areas (rural)	Southeastern coast of Puerto Rico	9b	2002	Rodriguez-Fourquet & Sabat, 2009
Carapace width		30	100	unprotected areas (rural)	Southeastern coast of Puerto Rico	9c	2002	Rodriguez-Fourquet & Sabat, 2009
Carapace width	56.9	23	91	protected areas (rural)	Punta Tuna, Maunabo, Puerto Rico	10	2017	Quiñones-Llópiz & Rodríguez-Fourquet 2019
borrow diameter & traps	60.2	20	140	N/A (rural)	Jobos bay estuary, Puerto Rico	11a	2002	Govender & Rodrigez-Fourquet, 2008
Carapace width	55.6	36	93.5	mangrove (rural)	Jobos Bay estuary, Puerto Rico	11b	2004	Govender 2019
Carapace width	58	38	87	mangrove (rural)	Jobos Bay estuary, Puerto Rico	11c	2006	Govender 2019
Carapace width	73.7	55.2	103	mangrove (rural)	Jobos Bay estuary, Puerto Rico	11d	2009	Govender 2019
Carapace width	79.2	59	104	mangrove (rural)	Jobos Bay estuary, Puerto Rico	11e	2010	Govender 2019
Carapace width	85.5	64.7	111	mangrove (rural)	Jobos Bay estuary, Puerto Rico	11f	2012	Govender 2019
Carapace width	85.8	66.5	113	mangrove (rural)	Jobos Bay estuary, Puerto Rico	11g	2013	Govender 2019
Carapace width	82.9	65.5	108	mangrove (rural)	Jobos Bay estuary, Puerto Rico	11h	2014	Govender 2019
Carapace width	80.3	50.7	99.5	mangrove (rural)	Jobos Bay estuary, Puerto Rico	11i	2015	Govender 2019
Carapace width	76.1	48	98.2	mangrove (rural)	Jobos Bay estuary, Puerto Rico	11j	2016	Govender 2019
Carapace width	79.5	64.3	99.9	mangrove (rural)	Jobos Bay estuary, Puerto Rico	11k	2017	Govender 2019
Carapace width	75.7	55.5	101.5	mangrove (rural)	Jobos Bay estuary, Puerto Rico	111	2018	Govender 2019
Carapace width	87.51	40	100	mangrove (rural)	San Andrés Island, Colombia	12	2012	Hernandez-Maldonado & Campos 2015
Caparace width	61.35	20.2	103.7	Mangrove (rural)	Tayrona-Salamanca National Parks, Magdalena, Colombia	13	2016	Cardona et al. 2019
Caparace width	57.66	25.9	91.9	Mangrove (rural)	Tayrona-Salamanca National Parks, Magdalena, Colombia	14	2016	Cardona et al. 2019
burrow diameter	46.7	15.5	102	Diverse (rural)	West coast, Venezuela	15a	2009	Carmona-Suarez, 2011
burrow diameter	58.2	25.6	163	Diverse (rural)	West coast, Venezuela	15b	2010	Carmona-Suarez, 2011
burrow diameter	54.3	16.7	134	Diverse (rural)	Central coast, Venezuela	16a	2009	Carmona-Suarez, 2011
burrow diameter	68.3	24.8	194	Diverse (rural)	Central coast, Venezuela	16b	2010	Carmona-Suarez, 2011
burrow diameter	62.175	5	250	diverse (rural)	Triste gulf, Venezuela	17	1973	Taissoun, 1974
burrow diameter	51.03	38	78	Grass lands (rural)	Miranda, Venezuela	18a	2010	Carmona-Suárez & Guerra-Castro, 2018
burrow diameter	56.13	38	83	Mangrove forests (rural)	Miranda, Venezuela	18b	2010	Carmona-Suárez & Guerra-Castro, 2018
burrow diameter	51.3	34	86	Grass lands (rural)	Miranda, Venezuela	18c	2011	Carmona-Suárez & Guerra-Castro, 2018
burrow diameter	54.58	34	80	Mangrove forests (rural)	Miranda, Venezuela	18d	2011	Carmona-Suárez & Guerra-Castro, 2018
burrow diameter	51.5	14.5	158	Diverse (rural)	East coast, Venezuela	19a	2009	Carmona-Suarez, 2011
burrow diameter	72.3	30.2	160	Diverse (rural)	East coast, Venezuela	19b	2010	Carmona-Suarez, 2011
burrow diameter	36.905	12.23	142.17	undetermined (rural)	Cispatá bay, Colombia	20	2007	Barrios 2008
burrow diameter	33.34	10.75	71.82	Banana plantation (cropland)	Camerun, Turbo, Antioquia, Colombia	21a	2018	Zapata 2018
burrow diameter	53.71	20.05	100.37	Srubs (rural)	Punta de Piedra, Turbo, Antioquia, Colombia	21b	2018	Zapata 2018
burrow diameter	38.96	10.52	79.76	Banana plantation (cropland)	Cirilo, Turbo, Antioquia, Colombia	21c	2018	Zapata 2018
burrow diameter	40.09	16.17	72.8	Grass & srubs (croplands)	Tie, Turbo, Antioquia, Colombia	21d	2018	Zapata 2018
Caparace width	55	28.4	92.2	mangrove (rural)	Cumbe, Ceara, Brasil	22	2006	Shinozaki-Mendes et al. 2013
burrow diameter	62.05	12	174	Forests (rural)	Imburana, Rio Grande do Norte, Brasil	23	2014	Mendes & Cruz, 2017
Caparace width		15	85	mangrove (rural)	Natal, Rio Grande do Norte, Brasil	24	2010	Silva et al. 2014
Carapace width	43.45	20.9	70	Mangrove (rural)	Itamaracá-Pernambuco, Brasil	25	2015	Moraes-Costa & Schwamborn 2016
burrow diameter	29	11	60	Shrub (rural)	Southern Bahía, Brasil	26a	2017	Novais et al. 2021
burrow diameter	28	6	56	Forest (rural)	Southern Bahía, Brasil	26b	2017	Novais et al. 2021
burrow diameter	33	11.5	56.5	Cocoa plantation (cropland)	Southern Bahía, Brasil	26c	2017	Novais et al. 2021
burrow diameter	32	14	48	Urban land	Southern Bahía, Brasil	26d	2017	Novais et al. 2021
burrow diameter	24	6	43	Coconut plantation (cropland)	Southern Bahía, Brasil	26e	2017	Novais et al. 2021
burrow diameter	30	12	48.5	Grassland (rural)	Southern Bahía, Brasil	26f	2017	Novais et al. 2021
burrow diameter	27	12	49.5	Pasture (cropland)	Southern Bahía, Brasil	26g	2017	Novais et al. 2021
Carapace width	N/A	N/A	110	N/A (rural)	São Paulo, Brasil	27	1946	Oliveira 1946
burrow diameter		62	105	Mangrove forests (urban)	Babitonga bay, Sta Catarina, Brasil	28a	2012	Olivera-Neto et al., 2014
burrow diameter		12	62	Grasslands (urban)	Babitonga bay, Sta Catarina, Brasil	28b	2012	Olivera-Neto et al., 2014
